# Supplementary material for: In Vitro Antiviral Properties of Two Recombinant Sendai Virus Vectors Encoding ORFV 011 and ORFV 059 Genes
Source: Viruses. 2026 Apr 13;18(4):462. doi: 10.3390/v18040462 (PMC13119788; doi:10.3390/v18040462)
Supplement: Supplementary file 1 [file viruses-18-00462-s001.zip]

Archive with 1 entries (1 files):
- viruses-4248374-supplementary.pdf
